# Supplementary material for: High temporal resolution Nanopore sequencing dataset of SARS-CoV-2 and host cell RNAs
Source: Gigascience. 2022 Oct 17;11:giac094. doi: 10.1093/gigascience/giac094 (PMC9575581; doi:10.1093/gigascience/giac094)
Supplement: giac094_Supplemental_Files [file giac094_supplemental_files.zip]

Archive with 8 entries (8 files):
- SupplementaryFigure_S1.pdf
- SupplementaryFigure_S2.pdf
- SupplementaryFigure_S3.pdf
- SupplementaryFigure_S4.pdf
- SupplementaryFigure_S5.pdf
- SupplementaryTableS1.xlsx
- SupplementaryTableS2.xlsx
- SupplementaryTableS3.xlsx
